# Supplementary material for: The learning environment of paediatric interns in South Africa
Source: BMC Med Educ. 2017 Nov 29;17:235. doi: 10.1186/s12909-017-1080-3 (PMC5707910; doi:10.1186/s12909-017-1080-3)
Supplement: Supplementary file 1 — Appendix A: Modified PHEEM for Interns in South Africa. (XLSX 11 kb) [file 12909_2017_1080_MOESM1_ESM.xlsx]

## Sheet: Sheet1
Number	PHEEM ITEM indicating changes to original instrument as developed by Roff et al 2005 Paediatric intern survey SA version
1	I have a contract of employment that provides information about hours of work
2	My clinical teachers set clear expectations
3	I have protected educational time in this post
4	I had an informative induction/"orientation" programme
5	I have the appropriate level of responsibility in this post
6	I had good clinical supervision at all times
7	There is racism in this job
8	I have to perform inappropriate tasks
9	There is an informative "paediatric handbook for interns" original = Junior doctors handbook
10	My clinical teachers had good communication skills
11	I am bleeped( called) inappropriately in paediatrics
12	I am able to participate actively in educational events
13	There is gender discrimination in this job
14	There are clear clinical protocols in paediatrics
15	My clinical teachers are enthusiastic
16	I have good collaboration with other doctors in my grade
17	My hours" on duty including my overtime hours conform with the Labour laws of South Africa" original =My hours conform to the New Deal
18	I have the opportunity to provide continuity of care
19	I have suitable access to careers advice
20	The hospital I did Paediatrics in has good quality accommodation for interns when on call
21	There is access to an educational programme relevant to my needs
22	I get regular feedback from seniors
23	My clinical teachers are well organised
24	I feel physically safe within the hospital environment
25	There is a no-blame culture in paediatric internship
26	There are adequate catering facilities when I am on call
27	I have enough clinical learning opportunities for my needs
28	My clinical teachers have good teaching skills
29	I feel part of the team "when working in Paediatrics"
30	I have opportunities to acquire the appropriate practical procedures for my grade
31	My clinical teachers are accessible
32	My workload is this job is fine
33	Senior staff utilise learning opportunities effectively
34	The training in this post makes me feel ready to be a "community service officer in South Africa" original = Specialist Registrar/Consultant
35	My clinical teachers have good mentoring skills
36	I get a lot of enjoyment out of my paediatric intern job
37	My clinical teachers encourage me to be an independent learner
38	There are good counselling opportunities for "interns" who fail to complete their training satisfactorily original = junior doctors
39	The clinical teachers provide me with good feedback on my strengths and weaknesses
40	My clinical teachers promote an atmosphere of mutual respect
	* bolded are the changes to the original questionnaire
