# Supplementary material for: The learning environment of paediatric interns in South Africa
Source: BMC Med Educ. 2017 Nov 29;17:235. doi: 10.1186/s12909-017-1080-3 (PMC5707910; doi:10.1186/s12909-017-1080-3)
Supplement: Supplementary file 2 — Appendix B: Modified PHEEM for Intern-superviors in South Africa. (XLSX 11 kb) [file 12909_2017_1080_MOESM2_ESM.xlsx]

## Sheet: Sheet1
Number	PHEEM ITEM indicating changes to original instrument as developed by Roff et al 2005 SA intern supervisor version
1	Paediatric Interns have a contract of employment that provides information about hours of work
2	Paediatric clinical teachers set clear expectations
3	Paediarics has protected educational time in this post
4	Paediatrics had an informative induction/"orientation" programme
5	Interns in paediatrics have the appropriate level of responsibility in this post
6	Paediatrics had good clinical supervision at all times
7	There is racism in paediatric internship
8	Paediatric interns have to perform inappropriate tasks
9	There is an informative "paediatric handbook for interns"
10	Paediatric clinical teachers had good communication skills
11	Paediatric Interns am bleeped( called) inappropriately in paediatrics
12	Paediatric interns are able to participate actively in educational events
13	There is gender discrimination in
14	There are clear clinical protocols in paediatrics
15	Paediatric clinical teachers are enthusiastic
16	Paediatric interns have good collaboration with other doctors in my grade
17	Paediatric intern's on duty including their overtime hours conform with the Labour laws of South Africa
18	Paediatric interns have the opportunity to provide continuity of care
19	Paediatrics have suitable access to careers advice
20	The hospital has good quality accommodation for interns when on call
21	There is access to an educational programme relevant to the needs of Paediatric interns
22	Paediatric interns get regular feedback from seniors
23	Paediatric clinical teachers are well organised
24	Paediatric interns are physically safe within the hospital environment
25	There is a no-blame culture in paediatric internship
26	There are adequate catering facilities when Paediatric interns are on call
27	Paediatric interns have enough clinical learning opportunities for my needs
28	Paediatric clinical teachers have good teaching skills
29	Interns feel part of the team "when working in Paediatrics"
30	Interns in paediatrics have opportunities to acquire the appropriate practical procedures for my grade
31	Paediatric clinical teachers are accessible
32	The workload for Paediatric interns is fine
33	Paediatric Senior staff utilise learning opportunities effectively
34	The training in paediatric internship makes interns feel ready to be a community service officer in South Africa
35	Paediatric clinical teachers have good mentoring skills
36	Interns in Paediatrics get a lot of enjoyment out of their paediatric intern job
37	Paediatric clinical teachers encourage interns to be an independent learners
38	There are good counselling opportunities for "interns" who fail to complete their training satisfactorily original = junior doctors
39	The clinical teachers provide interns with good feedback on their strengths and weaknesses
40	Paediatric clinical teachers promote an atmosphere of mutual respect
	*bolded text indicates changes to the original questionnaire
